# Supplementary material for: Cellular and Molecular Mechanisms of Non-Invasive Brain Stimulation Techniques: A Systematic Review on the Implications for the Treatment of Neurological Disorders
Source: Cells. 2025 Dec 15;14(24):1996. doi: 10.3390/cells14241996 (PMC12732073; doi:10.3390/cells14241996)
Supplement: Supplementary file 1 [file cells-14-01996-s001.zip]

Archive with 1 entries (1 files):
- cells-3982530-supplementary.pdf
